# Supplementary material for: Molecular Identification of Bacteria Isolated from Marketed Sparus aurata and Penaeus indicus Sea Products: Antibiotic Resistance Profiling and Evaluation of Biofilm Formation
Source: Life (Basel). 2023 Feb 16;13(2):548. doi: 10.3390/life13020548 (PMC9963372; doi:10.3390/life13020548)
Supplement: Supplementary file 1 [file life-13-00548-s001.zip]

Archive with 1 entries (1 files):
- life-2169853-supplementary.pdf
